# Supplementary material for: Aluminum Doped Titania as a Support of Copper Catalysts for SCR of Nitrogen Oxides
Source: Materials (Basel). 2021 Oct 13;14(20):6021. doi: 10.3390/ma14206021 (PMC8537682; doi:10.3390/ma14206021)
Supplement: Supplementary file 1 [file materials-14-06021-s001.zip]

Archive with 1 entries (1 files):
- materials-1396433-Supplementary Information-LAYOUT.pdf
